# Supplementary material for: Data-Efficient and Explainable Multimodal Survival Prediction in NSCLC Using Deep Image Embeddings, Clinical Variables, and Gradient-Boosted Trees
Source: Diagnostics (Basel). 2026 Jun 22;16(12):1941. doi: 10.3390/diagnostics16121941 (PMC13298473; doi:10.3390/diagnostics16121941)
Supplement: Supplementary file 1 [file diagnostics-16-01941-s001.zip]

Archive with 1 entries (1 files):
- diagnostics-4334864-supplementary.pdf
